# Supplementary material for: Job-search strategies of individuals at risk of poverty and social exclusion in Spain
Source: PLoS One. 2019 Jan 11;14(1):e0210605. doi: 10.1371/journal.pone.0210605 (PMC6329502; doi:10.1371/journal.pone.0210605)
Supplement: S1 Dataset — (XLSX) [file pone.0210605.s001.xlsx]

## Sheet: Hoja1
Sex	Age	Nationality	Studies	Unemployment	Incomes	Bills	Expenses	Internet	Heating	Diet	Holidays	E1	E2	E3	E4	E5	E6	E7	E8	E9	CLU2_1
												1	1	0	0	4	5	10	10	10
												1	1	10	6	10	6	7	0	0
												0	10	10	10	10	0	6	6	7
												1	2	4	1	0	9	0	0	4
												2	3	7	10	8	5	5	3	3
												7	7	5	10	10	10	10	8	9
												4	0	3	1	1	5	2	2
												5	10	10	10	10	10	10	10	10
												6	9	9	10	10	10	10	10	10
															10		10	8	5	5
												5	5	7	8	7		6	4
												0	3	8	0	0	1	0	2	0
												6	6	9	5	8	0	0	8	8
												7	9	9	8	9	6	8	2	2
1	2	1		1	0	0	0	1	0	1	0	0	8	8	8	0	0	0	9	10	1
1	2	1	1	2	0	0	1	0	1	0	0	5	9	7	9	10	4	5	8	5	1
1	2	1	1	2	0	0	1	1	1	0	0	10	10	10	10	10	10	10	10	10	1
1	2	1	1	2	0	0	0	1	0	0	0	10	10	8	10	8	10	10	10	8	1
1	2	1	1	2	0	0	0	1	0	0	0	8	9	6	7	6	4	10	9	9	1
1	3	1	1	2	0	0	0	1	0	1	0										1
1	2	1	1	1	0	0	0	0	0	1	0	0	10	10	10	5	5	10	10	10	1
1	1	1	2	2	0	0	1	1	1	0	0	4	10	10	10	10	10	9	6	7	1
1	2	1	2	1	0	0	0	0	1	1	1	6	0	9	7	7	0	8	0	7	1
1	2	1	2	2	0	0	0	1	1	1	0										1
1	2	1	2	2	0		0	1	1	1	0	6	0	7	7	5	2	7	4	10
1	3	1	2	2	0	0	0	1	0	0	0	6	6	6	7	6	1	8	7	1	1
1	2	1	2	2	0	0	0	1	1	1	0	5	3	10	7	5	0	10	8	0	1
1	3	1	2	2	0	0	0	1	1	0	0	4	2	10	10	10	6	10	10	4	1
1	2	1	2	2	0	0	0	1	0	1	0	10	10	10	10	10	9	9	9	8	1
1	3	1	2	2	0	1	0	1	0	1	0	10	10	10	10	10	10	10	10	10	1
1	2	1	2	2	0	1	1	0	1	1	1	6	5	6	5	6	6	6	6	5	2
1	3	1	2	2	0	0	0	1	0	0	0	10	10	10	10	10	10	10	10	10	1
1	2	1	2	2	0	1	1	1	1	1	0	6	1	6	8	9	0	6	6	0	2
1	2	1	2	2	0	1	0	0	0	0	0	8	9	10	9	10	6	7	10	10	1
1	2	1	2	2	1	0	0	1	0	0	0	9	7	1	1	3	7	0	9	7	1
1	3	1	2	2	1	1	1	0	1	1	1	2	2	10	10	10	10	8	9	5	2
1	3	1	2	2	1	0	1	1	1	1	1	9	6	6	7	8	8	9	9	9	1
1	3	1	2	2	0	0	0	0	0	0	0	5	8	9	10	10	10	10	10	10	1
1	2	1	2	2	0	0	1	1	1	1	0	5	7	8	9	3	0	2	7	0	1
1	3	1	2	2	1	0	0	1	0	1	0	0	6	8	0	0	5	0	0	0	1
1	3	1	2	2	0	0	0	0	1	1	0										1
1	3	1	2	2	0	1	1	0	1	1	1										2
1	3	1	2	1	0	0	0	0	0	1	0	6	8		8	8	8	9	9	9	1
1	2	1	2	2	0	0	0	1	0	0	0	0	0	0	10	10	10	10	10	10	1
1	3	1	2	2	1	0	0	0	0	0	0										1
1	2	1	2	2	1	1	1	1	1	1	1	0	0	7	9	7	0	10	8	10	2
1	3	1	3	2	0	0	0	1	0	0	0	5	7	8	5	1	1	1	0	0	1
1	3	1	3	2	1	0	0	1	0	1	0	0	0	3	7	0	1	1	2	8	1
1	3	1	3	2	0	0	0	0	0	1	0	0	5	10	10	8	7	10	8	8	1
1	2	1	3	2	0	0	0	1	1	1	0	6	6	10	10	10	10	10	10	10	1
1	2	1	3	1	0	0	0	1	1	1	1	0	0	8	8	8	1	1	1	9	1
1	1	1	3	2	0	1	1	1	1	1	1	10	10	10		8		10	10	10	2
1	2	1	3	2	1	1	1	1	1	1	1	9	7	8	9	8	8	10	9	1	2
1	2	1	3	2	0	0	0	0	0	0	0	3	10	10	5	0	10	5	0	0	1
1	2	1	3	2	0	0	0	0	1	1	0	10	8		6	10	10	3	9	9	1
1	3	1	3	2	0	0	0	1	0	0	0	3	9	7	10	8	9	9	8	10	1
1	3	3	3	2	0	0	0	1	1	1	0	5	1	4	4	4	4	6	7	5	1
1	3	2	3	2	0	1	0	0	1	1	0	0	0	10	10	10	10	10	10	10	1
1	1	1	3	2	0	1	0	0	1	1	0	8	10	10	10	10	10	10	10	10	1
1	2	1	3	2	0	0	0	1	0	0	0	10	10	10	10	10	10	0	10	10	1
1	1	1	3	1	0	1	1	1	1	1	1	10	10	10	0	0	0	0	0	0	2
1	1	1	3	2	0	0	0	1	1	0	0	5	4	7	10	3	4	10	7	0	1
1	1	1	3	2	0	1	0	0	0	1	0	10	4	7	8	8	9	8	9	7	1
1	2	1	3	1	0	1	0	0	0	0	0	4	5	5	10	0	5	6	10	10	1
1	3	1	3	2				1
1	3	1	3	2	0	0	0	0	0	1	0										1
1	2	1	3	2	1	1	1	1	1	1	1	0	6	8	3	0	0	4	0	0	2
1	2	1	3	2	1	1	1	1	1	1	1	3	3	10	10	5	0	10	10	0	2
1	3	1	3	2	0	0	0	0	1	0	0	7	5	10	8	2	0	2	8	2	1
1	2	1	3	2	1	1	0	1	1	1	0	9	9	9	7	6	0	7	7	0	2
1	1	1	3	2	0	1	1	1	1	1	1	6	9	6	9	1	3	10	9	10	2
1	3	1	3	2	0	0	0	0	0	0	0	6	5	5	10	10	10	5	8	8	1
1	3	1	3	2	0	0	1	1	0	0	0	7	8	9	9	8	4	9	4	9	1
1	3	2	3	2	1	0	0	1	0	0	0										1
1	3	1	3	2	0	0	0	1	0	1	0	3	5	6	6	5	6	8	7	6	1
1	2	1	3	1	0	0	0	0	0	1	0	10	9	10	8	8	4	6	9	6	1
1	2	1	3	2	0	0	0	0	0	0	0	0	0	5	5	5	5	5	0	5	1
1	2	2	3	2				1				5	0	0	8	8	8	10	9	4
1	1	1	3	2	1	1	1	1	1	1	0	5	3	3	7	8	0	6	0	5	2
1	1	1	3	2	0	0	0	1	0	0	1	0	5	10	4	10	9	10	10	10	1
1	2	1	3	2	0	1	0	1	1	1	0	10	10	5	0	10	10	2	4	1	1
1	3	1	4	3	1	1	0	1	0		0	3	10	9	9	9	5	9	9	9
1	2	1	4	2	0	0	0	0	0	0	0										1
1	2	1	4	2	0	0	0	1	1	1	0	5	9	10	10	5	10	10	10	10	1
1	3	1	4	2	0	0	0	1	1	1	0	5	0	8	5		9	0	7	6	1
1	3	1	4	2	1	0	0	1	1	1	0	2	5	10	10	0	6	5	0	0	1
1	2	1	4	2	1	1	0	1	1	1	0	5	5	8	10	6	0	7	4	4	2
1	2	1	4	2	0	1	0	1	1	0	0	5	4	9	7	7	6	8	9	9	1
1	3	2	4	2	0	0	0	0	0	0	0	8	8	8	7	10	0	0	0	0	1
1	3	1	4	2	0	1	0	1	1	0	0	3	5	6	6	1	0	3	3	0	1
1	1	1	4	2	0	1	1	1	1	1	1	3	0	1	3	2	0	0	0	0	2
1	3		4	2	0			1
1	3	1	4	1	0	0	0	0	0	0	0	9	8	8	8	8	8	8	9	8	1
1	2	1	4	1	0	1	1	1	1	0	0	1	1	10	10	10	2	7	10	8	1
1	2	1	4	1	0	1	1	1	1	0	1	0	0	0	3	0	0	10	5	5	1
1	2	1	4	2	1	0	0	1	1	1	0	8	5	3	10	5	1	10	10	10	1
1	3	1	5	2	1	0	1	1	1	0	0	5	4	8	8	6	4	8	8	5	1
1	3	1	5	2	0	0	0	1	0	1	0	4	2	4	5	5	2	9	7	1	1
1	3	1	5	2	1			1				9	7	7	4	2	2	2	10	4
1	3	1	5	2	0	0	0	0	0	1	0	1	0	10	10	2	9	5	1	0	1
1	3	1	5	2	0	0	0		1	1	0	10	10	10	10	2	0	10	10	10
1	3	1	5	2	1	1	1	1	1	1	1										2
1	2	1	5	2	0	1	1	1	1	1	0	0	0	0	3	0	1	1	0	0	2
1	3	1	5	2	1	0	0	1	1	1	1	3	6	6	7	7	6	6	7	8	1
1	2	2	5	2	0	1	1	1	1	1	0	8	3	10	9	6	7	5	5	3	2
1	2	1	5	1	0	0	1	1	0	1	0	10	10	10	0	0	4	0	10	0	1
1	3	1	5	2	0	1	0	1	0	1	0	9	0	2	3	10	1	0		1	1
1	2	1	5	1	1			1				8	8	4	5	6	9	2	5	4
1	3	2	5	2	0	1	1	0	0	0	0	4	4	4	4	4	4	4	4	4	1
1	1	1	5	3	1			1				10	10	10	6	10	10	10	10	10
1	3	1	5	1	1	0	0	1	0	1	0	0	0	0	4	0	0	4	0	5	1
1	2	1	5	1	1			1				8	9	9	8	9	9	8	8	8
1	3	1	5	1	1	1	1	1	1	1	1	5	1	5	5	5	5	4	5	0	2
1	3	1	5	2	1	0	0	0	1	1	0	3	3	10	5	5	0	5	3	0	1
1	2	1	5	2		1	1	0	1	1	1	1	2	10	8	0	0	3	0	10
1	3	1	5	2	0	0	0	1	1	0	0	5	0	1	4	7	2	0	2	7	1
1	3	1	5	2	0	0	0	1	0	0	0	10	10	10	10	10	10	10	10	0	1
1	1	2	5	1	1	1	1	1	1	1	1	0	0	0	0	0	4	0	0	0	2
2	2	1		2							1	10	10	10	10	10	10	10	10	10
2	2	1		2	1	0	0	0	1	1	0	2	5	5	4	0	9	10	10	10	1
2	1	1	1	2	0	1	0	1	0	1	0	10	0	7	8	10	0	6	0	0	1
2	3	1	2	2	0	0	0	1	0	1	0	10	10	10	10	10	10	10	10	0	1
2	3	1	2	2	1	1	0	1	1	1	0	10	9	9	10	10	9	9	8	8	2
2	3	1	2	2	1	1	1	1	1	1	1	8	2	5	5	6	0	1	0	0	2
2	3	1	2	2	1	0	0	1	0	1	0	5	6	5	8	3	1		3	0	1
2	3	1	2	2	0	0	0	0	0	1	0	9	9	10	10	10	6	8	10	1	1
2	3	1	2	2	0	1	0	1	1	1	1	7	8	9	10	5		10	9	9	1
2	2	1	2	2	1	1	1	1	1	1	0	0	10	10	10	0	10	10	10	0	2
2	1	1	2	2	0	1	1	0	1	1	1	3	5	4	7	9	10	1	0	3	2
2	2	1	2	2	1	0	0	1	1	1	1	6	8	9	9	8	6	8	6	8	1
2	3	1	2	2	1	1		0				5	7	10	10	10	2	10	10	10
2	3	1	2	2	1	1	0	1	1	1	0	8	8	9	8	5	9	6	6	3	2
2	1	1	2	2	0	1	0	0	1	1	0	1	1	3	1	2	0	4	1	0	1
2	2	1	2	2	0	0	0	1	0	1	0	2	1	1	0	0	0	1	2	1	1
2	2	1	2	2	1	0	0	1	1	1	1	3	2	5	10	3	0	10	10	0	1
2	2	1	2	2	0	1	1	1	1	1	1	2	5		5	2	3	2	3	2	2
2	1	2	2	2	0	0	0	0	0	0	0	5	5	10	10	10	10	10	10	10	1
2	3	1	2	2	0	0	0	0	1	1	0	2	3	5	6	6		6	6	6	1
2	2	1	2	2	0	1	1	0	1	1	0	10	10	10	10	10	7	5	7	8	2
2	2	1	2	2	1	0	0	1	1	1	0										1
2	2	1	2	2	1	0	0	1	0	0	0										1
2	1	1	2	2	0	0	0	0	0	0	0										1
2	3	1	2	2	1	1	0	1	1	0	0										1
2	3	1	2	1	0	1	0	1	0	1	0	3	3	3	10	3	3	10	9	3	1
2	2	1	3		0	0	0	1	1	1	0	7	10	10	10	7	8	5	7	5	1
2	1	1	3	2	1	1	1	1	1	1	1	5	1	8	8	4	0	3	3	1	2
2	2	1	3		1	0	0	1	1	0	1	0	0	0	7	0	0	0	0	0	1
2	2	1	3	2	1	1	1	1	1	1	1	10	6	10	10	10	8	2	7	0	2
2	1	1	3	2	0	1	1	0	1	1	1	1	2	10	10	10	0	0	0	1	2
2	1	1	3	2		0	0	1	1	0	0	3	3	8	10	10	5	9	5	5
2	1	1	3		1	1	1	1	1	1	0	9	6	5	8	9	4	8	7	5	2
2	2	1	3	2	0	0	0	0	0	0	0	5	5	5	5	5	5	8	2	5	1
2	2	2	3	2	0	0	0	0	0	1	0	10	7	10	9	5	10	6	8	10	1
2	3	1	3	2	0	0	0	1	0	0	0	7	7	8	7	7	5	0	1	8	1
2	3	1	3	2	0			1				6	2	9	10	10	0	1	2	4
2	2	1	3	2	0	0	0	1	1	0	0	8	9	9	9	9	9	9	9	9	1
2	2	1	3	2	0	0	0	0	0	0	0	10	6	8	8	5	3	3	5	7	1
2	2	1	3	2	0	0	0	1	0	0	0	8	7	9	9	10	9	10	9	2	1
2	2	1	3	2	0	0	0	1	0	1	0	7	10	10	10	10	10	10	10	10	1
2	2	1	3	1	0	0	0	0	0	0	0	10	0	10	10	10	0	10	10	6	1
2	3	1	3	2	0	0	0	1	1	0	0	4	6	8	10	9	7	7	7	8	1
2	1	2	3	2	0	0	1	1	1	0	0	10	6	10	9	10	7	7	7	8	1
2	2	1	3	2	0	0	0	1	0	0	0	5	9	4	10	10	2	10	6	5	1
2	3	1	3	2	1	0	0	1	0	1	0	0	4	0	0	0	4	10	10	10	1
2	2	1	3	2	0	0	0	1	1	0	0	3	1	8	10	0	0	10	2	0	1
2	1	1	3	2	0	0	0	0	1	1	0	9	9	7	7	9	0	7	7	0	1
2	1	2	3	2	0	0	0	1	0	1	0	0	10	10	10	10	10	10	7	6	1
2	2	1	3	2	1	0	0	1	1	0	0	10	6	10	10	10	5	10	10	0	1
2	2	1	3	2	0	0	1	0	0	1	0	10	10	9	10	10	8	10	8	10	1
2	1	1	3	2	0	0	0	1	0	0	0										1
2	3	1	3	2	0	0	0	1	0	1	0	10	10	10	10	10	2	10	10	10	1
2	2	1	3	2	1	0	0	0	0	1	0	0	6	10	10	1	2	0	0	2	1
2	2	1	3	2	0	1	1	1	0	0	1										1
2	2	1	3	2	0	1	0	1	1	0	0										1
2	2	1	3	2	1	0	1	1	1	1	0										1
2	2	1	3	2	1	1	0	1	0	1	0	10	5	10	10	10	6	2	5	0	1
2	2	1	3	2	0	0	0	1	1	1	0	0	2	10	6	2	0	0	0	3	1
2	2	1	3	2	1	1	1	0	0	1	0	4	0	4	8	8	5	0	4	0	1
2	1	1	3	2	0	1	1	1	1	1	0	4	4	4	5	5	3	5	4	4	2
2	2	1	3	2	0	1	0	1	1	1	0	4	2	8	10	10	1	2	1	1	1
2	1	1	3	2	1	1	1	1	1	1	1	4	0	9	4	0	0	0	0	4	2
2	2	1	3	2	0	0	0	1	1	1	0	7	6	10	7	7	10	8	7	8	1
2	3	1	3	2	0	1	1	1	0	1	0	9	9	9	10	9	9	10	10	6	1
2	2	1	3	2	0	0	0	1	0	1	0	9	9	9	7	6	0	7	7	0	1
2	3	1	3	2	1	0	0	1	0	1	0	7	6	7	8	5	6	5	6	7	1
2	3	1	3	2	1	1	1	1	1	1	0	0	7	8	9	6	8	7	7	0	2
2	3	1	3	2	0	0	0	1	0	0	1	4	0	8	10	10	4	8	5	0	1
2	2	3	3	1	1	1	0	1	1	1	0	6	5	5	6	6	4	6	4	8	2
2	2	2	3	2	1	0	0	1	1	0	0										1
2	2	1	3	1	1	0	0	1	0	0	0										1
2	2	1	3	2	1	1	1	1	1	1	0										2
2	3	1	3	2	0	1	0	1	0	0	0										1
2	3	1	3	1	1	1	1	1	1	1	1	5	5	9	9	7	7	7	7	6	2
2	1	2	3	2	0	0	1	1	1	0	0	5	0	0	0	0	0	7	7	8	1
2	2	1	3	2	0	1	1	1	1	1	1	0	0	5	7	5	0	7	7	0	2
2	2	1	3	2	0	0	0	0	0	1	0										1
2	2	1	3	2	0	0	0	1	0	1	0	5	10	10	10	5	5	10	9	5	1
2	3	1	3	1	0	1	0	1	1	1	1	7	6	6	8	8	9	10	8	5	1
2	1	1	4	1	1	1	1	1	1	1	0	8	7	7	7	9	4	7	9	5	2
2	2	1	4	2	0	1	1	1	1	1	0	6	6	9	10	6	0	10	6	6	2
2	2	1	4	2	1	0	1	1	1	1	0	9	10	10	10	10	10	10	10	10	1
2	2	1	4	2	1	1	1	1	1	1	0										2
2	2	1	4	2	0	1	1	1	1	1	1	10	10	10	10	10	0	10	10	0	2
2	1	1	4	2	1	1	1	1	1	1	1	3	3	5	8	10	0	10	4	0	2
2	3	1	4	2	0	0	0	1	1	1	0	1	9	10	6	10	10	10	0	0	1
2	2	1	4	2	0	0	0	0	0	1	0	7	5	8	8	7	5	8	8	6	1
2	2	1	4	2	0	1	0	1	1	1	1	10	10	10	10	10	10	10	10	10	1
2	1	1	4	2	1	1	1	1	1	0	1	2	0	10	9	10	0	6	5	5	1
2	3	1	4	2	1							7	6	10	7	7	1	10	0	10
2	3	1	4	2	0	0	0		0	1	0	9	8	9	7	7	8	8	9	8
2	2	2	4	2	1	1	0	1	1	1	1	6	10	10	8	6	6	9	4	10	1
2	3	1	4	2	0			0				7	7	10	10	10	4	4	4	4
2	3	1	4	2	1	0	0	0	0	0	1	0	0	10	10	4	0	10	0	0	1
2	2	1	4	2	0	0	0	1	0	1	0	10	10	10	10	5	0	8	8	0	1
2	3	1	4	1	1	1	1	1	1	1	0	1	4	9	9	9	2	8	3	7	2
2	2	1	4	2	1	1	0	1	1	1	0	2	0	5	3	2	0	3	2	0	2
2	2	1	4	2	1	1	0	1	1	0	0										1
2	3	1	4	1	0	1	0	1	1	0	0	4	4	6	6	9	9	6	6	3	1
2	3	1	4	2	0	0	0	1	0	0	0	10	10	10	7	9	10	8	8	0	1
2	3	1	4	2	0	1	0	1	1	1	0	0	6	8	4	5	10	0	3	3	1
2	3	1	4	2	1			1				0	0	0	0	0	0	9	9	0
2	1	1	4	2	1	1	1	1	1	1	1										2
2	3	1	4	2	0	1	1	1	0	1	0	7	7	7	7	7	8	9	8	5	1
2	2	2	4	2	0	0	0	1	1	1	0	3	10	10	8	10	7	10	9	10	1
2	1	2	4	2	1	0	0	1	1	1	1	0	0	3	10	3	0	8	10	6	1
2	3	1	4	3	1			1
2	2	1	4	1	1	1	1	1	1	1	0	2	3	6	8	0	8	9	5		2
2	1	1	5	1	1	1	0	1	1	1	0	2	0	5	5	2	2	10	2	7	2
2	1	1	5	1	0	1	0	0	1	1	0	2	1	8	8	7	1	4	1	7	1
2	2	1	5	2	0			1				9	8	5	6	10	10	0	2	8
2	2	1	5	2	1	1	1	1	1	1	1	8	2	7	8	9	0	6	6	0	2
2	2	3	5	1	0		0	1	0	1	0	10	4	2	9	9	3	9	7	3
2	2	1	5	2	0	1	1	1	1	1	1	0	4	8	10	0	10	2	0	0	2
2	3	1	5	2	1	0	0	1	1	1	0										1
2	2	1	5	2	1	1	1	1	1	1	0										2
2	1	1	5	2	0	1	0	1	1	0	0	4	6	9	10	10	0	3	3	6	1
2	2	1	5	2	1	1	0	1	1	1	1	10	3	5	10	10	0	1	4	0	1
2	3	1	5	2	0	0	0	1	1	0	0	7	6	7	7	8	0	2	5	0	1
2	2	1	5	2	1	1	0	1	1	1	1	7	7	9	10	1	10	6	9	0	1
2	1	1	5	2	0	0	0	1	1	1	0	5	10	9	9	6	4	9	4	9	1
2	1	1	5	2	0	0	0	0	1	1	0	7	6	6	5	8	8	9	9	9	1
2	2	1	5	2	0	0	0	1	1	0	0	5	0	2	5	5	6	8	0	3	1
2	3	2	5	2	0	0	0	1	1	1	0	2	2	10	10	3	4	0	4	7	1
2	2	1	5	2	0			1				0	8	10	10	0	0	0	0	6
2	2	1	5	2	1	1	1	1	1	1	1	7	2	2	6	8	1	10	7	1	2
2	2	1	5	2	0	1	0	1	1	0	0	7	6	7	7	7	5	7	7	6	1
2	1	1	5	1	1	1	1	1	1	1	1	1	0	4	8	8	0	3	0	0	2
2	2	1	5	2	1	0	0	1	0	0	0	0	0	3	0	5	5	0	0	0	1
2	2	1	5	2	1	1	1	1	1	1	1	4	0	7	9	2	0	10	5	0	2
2	3	1	5	2	1	1	1	1	1	1	0	2	0	6	10	10	0	9	0	0	2
2	2	2	5	2	1	1	1	1	1	1	1	2	2	10	10	10	2	5	5	10	2
2	2	1	5	2	1	0	0	0	0	1	0	0	0	3	1	0	0	10	10	0	1
2	2	1	5	2	0	0	0	1	0	0	0	0	0	0	7	0	0	10	10	0	1
2	2	1	5	2	1	1	1	1	1	1	1	0	6	8	6	1	1	1	0	0	2
2	3	1	5	2	1	1	0	1	1	1	0	8	7	9	9	7	9		8	6	2
2	2	2	5	2	1	1	1	1	1	1	1	5	0	0	0	6	0	10	10	0	2
2	2	2	5	2	1	1	0	1	1	1	0	7	6	7	8	5	6	5	6	7	2
2	2	1	5	2	1	1	0	1	1	0	0	2	5	8	10	10	4	8	5	3	1
2	3	2	5	2	1			1				4	7	8	5	3	3	5	4	5
2	2	1	5	2	0	1	1	1	1	1	1	0	0	0	5	5	1	10	9	2	2
2	2	1	5	2	0	0	0	0	0	1	0	3	10	7	2	5	4	8	0	2	1
2	2	2	5	3	1	1	0	1	1	1	0	7	8	8	8	8	5	9	8	10	2
2	2	2	5	1	0	1	1	1	1	1	0	5	0	0	3	1	0	0	10	0	2
2	2	2	5	1	0	0	1	1	1	1	1	10	7	7	8	1	1	6	8	10	1
2	2	1	5	1	0			1				0	0	0	6	0	7	5	9	9
2	2	1	5	3	1	1	1	1	1	1	1	0	0	0	0	0	0	10	10	6	2
2	2	2	5	2	1	1	1	1	1	1	1	0	0	5	5	0	0	10	10	10	2
2	1	1	5	2	1	0	1	1	1	1	1	0	1	6	8	7	3	9	6	2	1
2	2	1	5	1	1	1	1	1	1	1	1	0	0	0	10	0	10	10	10	5	2
2	3	1	5	2	0	0	0	1	0	0	0										1
2	2	1	5	2	1	1	1	1	1	1	1	2	2	2	10	0	2	10	9	10	2
2	3	1	5	2	0	0	0	1	1	1	0	4	0	9	0	0	10	0	0	0	1
2	2	1	5	2	1	1	1	1	0	0	1	0	0	0	4	3	0	8	3	1	1
2	2	1	5	2	0			1				2	2	8	9	8	10	10	6	5
2	3	3	5	1	1	1	1	1	1	1	0	6	6	10	6	10	6	6	10	10	2
2	2	1	5	1	1	0	0	1	0	0	1	5	2	0	10	10	2	10	10	9	1
2	3	1	5	2	1			1				2	5	2	0	4	1	3	3	0
2	2	1	5	3	0	1	1	1	1	0	0	7	6	7	8	8	9	7	8	8	1

## Sheet: Hoja2
Sex	Sex	{1, Male} ; 2, Female
Age	Age	{1, 16 to 29 years old}; 2, 30 to 44 years old; 3, 45 to 59 years old; 4, 60 to 69 years old; 5, 70 or more years old
Nationality	Nationality	{1, Spanish}; 2, Not Spanish; 3, Dual nationality
Studies	Completed studies	{1, Without study}; 2, Primary E.; 3, Secondary and Post-compulsory E.; 4,Higher Technicians E.; University E.
Unemployment	You have been unemployed	{1, Yes}; 2, Yes, you are now; 3 No, you have never been
Income	Annual income less than € 8.000	{0, No}; 1, Yes
Bill	Inability to pay bills (e.g., gas, electricity, water, telephone)	{0, No}; 1, Yes
Expenses	Inability to face unforeseen expenses	{0, No}; 1, Yes
Internet	No Internet connetion at home	{0, No}; 1, Yes
Heating	Does not use heating in the home	{0, No}; 1, Yes
Diet	Does not consume meat and fish weekly	{0, No}; 1, Yes
Holidays	Do not take a vacation of at least one woeek a year	{0, No}; 1, Yes
E1	Visit companies in search of work	Score from 0 to 10
E2	Call someone asking for work	Score from 0 to 10
E3	Spread the word that you are looking for work	Score from 0 to 10
E4	Search for information on the labour market	Score from 0 to 10
E5	Consult at employment offices	Score from 0 to 10
E6	Place ads offering to work	Score from 0 to 10
E7	Study / train in subjects related to one's professional specialty	Score from 0 to 10
E8	Contact professionals in the same field	Score from 0 to 10
E9	Perform temporary work	Score from 0 to 10
CLU2_1	Level of risk of poverty and social exclusion	{1, Low risk}; 2, High risk
